# Supplementary material for: Bacillus amyloliquefaciens SQ-2 and Biochar: A Promising Combination for Enhancing Rice Growth in Pb/Al-Contaminated Acidic Soils
Source: Microorganisms. 2025 Jul 2;13(7):1556. doi: 10.3390/microorganisms13071556 (PMC12298256; doi:10.3390/microorganisms13071556)
Supplement: Supplementary file 1 [file microorganisms-13-01556-s001.zip]

Archive with 1 entries (1 files):
- microorganisms-3711535-supplementary.pdf
